# Supplementary material for: Changes in the Cervical Microbiota of Women with Different High-Risk Human Papillomavirus Loads
Source: Viruses. 2022 Nov 29;14(12):2674. doi: 10.3390/v14122674 (PMC9781391; doi:10.3390/v14122674)
Supplement: Supplementary file 1 [file viruses-14-02674-s001.zip]

Archive with 1 entries (1 files):
- viruses-1986669-Supplementary Material.pdf
